# Supplementary material for: A risk prediction model based on immune-inflammatory-nutritional indicators for predicting 28-day mortality in sepsis patients with acute respiratory distress syndrome
Source: Front Nutr. 2026 Feb 25;13:1764044. doi: 10.3389/fnut.2026.1764044 (PMC12976859; doi:10.3389/fnut.2026.1764044)
Supplement: Supplementary file 1 [file Data_Sheet_1.zip]

Archive with 5 entries (5 files):
- Supplementary File 3.docx
- Supplementary File 1 - Chinese Version.docx
- Supplementary File 1 - English Version.docx
- Supplementary File 2- Chinese Version.docx
- Supplementary File 2 - English Version.docx
